# Supplementary material for: Human tactile sensing and sensorimotor mechanism: from afferent tactile signals to efferent motor control
Source: Nat Commun. 2024 Aug 10;15:6857. doi: 10.1038/s41467-024-50616-2 (PMC11316806; doi:10.1038/s41467-024-50616-2)
Supplement: Supplementary file 4 — Data. S1 [file 41467_2024_50616_MOESM4_ESM.xlsx]

## Sheet: Sheet1
% Set your spike trains
spikeTrain1 = [0 1 1 1 0 0 1 0 1 0 1 0 0 1 1];
spikeTrain2 = [0 0 0 1 1 1 0 1 0 1 1 0 1 0 0];
% Set the cost parameter
q = 1;
% Call the function
distance = calculateVictorPurpuraDist(spikeTrain1, spikeTrain2, q);
disp(['The Victor-Purpura distance is: ', num2str(distance)]);
% Function definition
function d = calculateVictorPurpuraDist(spikeTrain1, spikeTrain2, cost)
% Convert the spike trains to spike times
spikeTimes1 = find(spikeTrain1);
spikeTimes2 = find(spikeTrain2);
n = length(spikeTimes1);
m = length(spikeTimes2);
% Initialize the distance matrix
D = zeros(n+1, m+1);
D(:,1) = (0:n)' * cost;
D(1,:) = (0:m) * cost;
% Compute the distance
for i = 2:(n+1)
for j = 2:(m+1)
if spikeTrain1(i-1) == spikeTrain2(j-1)
D(i,j) = D(i-1,j-1); % No cost if spikes are the same
else
costMove = abs(spikeTimes1(i-1) - spikeTimes2(j-1)); % Cost to move a spike
D(i,j) = min([D(i-1,j) + cost, D(i,j-1) + cost, D(i-1,j-1) + costMove]);
end
end
end
% The distance is the last element in the distance matrix
d = D(end, end);
end
