# Supplementary material for: Human tactile sensing and sensorimotor mechanism: from afferent tactile signals to efferent motor control
Source: Nat Commun. 2024 Aug 10;15:6857. doi: 10.1038/s41467-024-50616-2 (PMC11316806; doi:10.1038/s41467-024-50616-2)
Supplement: Supplementary file 5 — Data. S2 [file 41467_2024_50616_MOESM5_ESM.xlsx]

## Sheet: Sheet1
% Load your experimental data (input and output)
load('experimental_data.mat'); % Replace with your data file
% Define the initial guess for coefficients (computed by the system identification tool box)
initial_guess = [a, b, c]; % Initialize with your coefficients
% Define optimization options (e.g., bounds on coefficients)
lb = [-Inf, -Inf, -Inf]; % Lower bounds for coefficients
ub = [Inf, Inf, Inf]; % Upper bounds for coefficients
options = optimset('fmincon'); % Adjust options as needed
% Define the cost function to minimize (error between model output and data)
cost_function = @(coefficients) calculate_error(coefficients, input_data, output_data);
% Perform the iterative optimization
optimized_coefficients = fmincon(cost_function, initial_guess, [], [], [], [], lb, ub, [], options);
% Create the final transfer function model with optimized coefficients
a_optimized = optimized_coefficients(1);
b_optimized = optimized_coefficients(2);
c_optimized = optimized_coefficients(3);
final_model = tf([a_optimized], [1, b_optimized, c_optimized]);
% Display the optimized coefficients
disp('Optimized Coefficients:');
disp(optimized_coefficients);
