# Supplementary material for: Human tactile sensing and sensorimotor mechanism: from afferent tactile signals to efferent motor control
Source: Nat Commun. 2024 Aug 10;15:6857. doi: 10.1038/s41467-024-50616-2 (PMC11316806; doi:10.1038/s41467-024-50616-2)
Supplement: Supplementary file 6 — Data. S3 [file 41467_2024_50616_MOESM6_ESM.xlsx]

## Sheet: Sheet1
import numpy
import serial
import time
import numpy as np
from dynamixel_sdk import * # Uses Dynamixel SDK library
from numpy import *
import matplotlib.pyplot as plt
import matplotlib.animation as animation
import serial
import sympy as sym
from sympy.abc import s,t,x,y,z
from sympy.integrals import inverse_laplace_transform
'''
motor ID and correspond control
position(6,000) # Value up: Thumb flexion
position(7,00) # Value up: Thumb flexion
position(11,000) # Value down: Thumb extension
position(14,2000) # Value down: Thumb abduction
position(8,0000) # Value up: index flexion
position(9,0000) # Value up: index flexion
position(12,4000) # Value down: index extension
position(13,4000) # Value down: index extension
'''
# Control table address
ADDR_MX_TORQUE_ENABLE = 24 # Control table address is different in Dynamixel model
ADDR_MX_GOAL_POSITION = 30 # The control address for MX12-W in on: http://emanual.robotis.com/docs/en/dxl/mx/mx-12w/#control-table-of-eeprom-area
AddR_MX_GOAL_TORQUE = 34
ADDR_MX_GOAL_SPEED = 32
ADDR_MX_PRESENT_POSITION = 36 #show the present position
ADDR_MX_PRESENT_LOAD = 40 #show the present load
# Protocol version
PROTOCOL_VERSION = 1.0 # See which protocol version is used in the Dynamixel
# Default setting
DXL_ID = 1 # Dynamixel ID : 1
BAUDRATE = 1000000 # Dynamixel default baudrate : 57600
DEVICENAME = 'COM8' # Check which port is being used on your controller
# ex) Windows: "COM1" Linux: "/dev/ttyUSB0" Mac: "/dev/tty.usbserial-*"
TORQUE_ENABLE = 1 # Value for enabling the torque
TORQUE_DISABLE = 0 # Value for disabling the torque
DXL_MINIMUM_POSITION_VALUE = 0 # Dynamixel will rotate between this value
DXL_MAXIMUM_POSITION_VALUE = 4095 # and this value (note that the Dynamixel would not move when the position value is out of movable range. Check e-manual about the range of the Dynamixel you use.)
DXL_MINIMUM_SPEED_VALUE = 0
DXL_MAXIMUM_SPEED_VALUE = 1023
DXL_MOVING_STATUS_THRESHOLD = 80 # Dynamixel moving status threshold
ESC_ASCII_VALUE = 0x1b
COMM_SUCCESS = 0 # Communication Success result value
COMM_TX_FAIL = -1001 # Communication Tx Failed
dxl_comm_result = COMM_TX_FAIL # Communication result
dxl_goal_position = 1000 #input the target position
pressure =0 #realtime pressure
lastpressure=0 # record last time pressure
newpressure=0 #record present pressure
ss=0 #preset the init value to nerual signal
output=0
n=800 #set the number of data you should store
list1 = [0] * n #Store the pressure signal, #populate list, length n with n entries "None"
list2 = [0] * n #Store the nerual signal, populate list, length n with n entries "None"
list3 = [0] * n ##Store the target motor torque ,populate list, length n with n entries "None"
list4 = [0] * n ##Store the target motor position ,populate list, length n with n entries "None"
list5 = [0] * n ##Store the motor load ,populate list, length n with n entries "None"
i = 1 #count the nerual signal numbers
number=0 # count the neural spike number every 10 times
list6 = [0] * 400 #store neural 10 spike number into a list
targettorque = 0 #target torque motor control based on the neural spike
dxl_present_load=0 #show the motor load
# Initialize PortHandler instance
# Set the port path
# Get methods and members of PortHandlerLinux or PortHandlerWindows
portHandler = PortHandler(DEVICENAME)
# Initialize PacketHandler instance
# Set the protocol version
# Get methods and members of Protocol1PacketHandler or Protocol2PacketHandler
packetHandler = PacketHandler(PROTOCOL_VERSION)
#line1:pressure
#line2:neural signal
#line3:Target motor torque
#line4:Target motor position
#line4:motor Load
dis = list1 #STORE the pressure signal
dis2 = list2 #Store the nerual signal
dis3 = list3 #Store the target motor torque
dis4 = list4 #Store the target motor position
dis5 = list5 #Store the motor load
fig, (ax1,ax2,ax3,ax4,ax5) = plt.subplots(5,1, sharex='none', sharey='none')# each row have different axis 4行1列
line1, = ax1.plot(dis)#show the pressure figure
line2, = ax2.plot(dis2) #show the neural figure
line3, = ax3.plot(dis3) #show the Target motor torque figure
line4, = ax4.plot(dis4) #show the motor torque figure
line5, = ax5.plot(dis5) #show the motor torque figure
ax1.set_ylim(0, 255)
ax1.set_xlim(0, 500)
ax1.set_ylabel("Sensor Pressure")
ax2.set_ylim(0, 1)
ax2.set_xlim(0, 500)
ax2.set_ylabel("Neural Signal")
ax3.set_ylim(0, 1024)
ax3.set_xlim(0, 500)
ax3.set_ylabel("Target Torque")
ax4.set_ylim(3000, 4000)
ax4.set_xlim(0, 500)
ax4.set_ylabel("Target Position")
ax4.set_xlabel("Cycle")
ax5.set_ylim(0, 2048)
ax5.set_xlim(0, 500)
ax5.set_ylabel("Motor Load")
ax5.set_xlabel("Cycle")
# open a csv file to record experiment data
csv = open('Control-experiment.csv', 'w')# wite the csv file
columnTitleRow = "Tactil-Pressure, Nerual-Signal, Target_Torque,Target_Position, Motor-Load\n"
csv.write(columnTitleRow)#set the name tag for all colum
#motor and serial port initialize
class start:
def motorinit(self):
# Open port
if portHandler.openPort():
print("Succeeded to open the port")
else:
print("Failed to open the port")
print("Press any key to terminate...")
quit()
# Set port baudrate
if portHandler.setBaudRate(BAUDRATE):
print("Succeeded to change the baudrate")
else:
print("Failed to change the baudrate")
print("Press any key to terminate...")
quit()
def serialinit(self):
global ser
# start read the port serial
ser = serial.Serial(port='COM6', baudrate=115200, timeout=1)
print("connected to: " + ser.portstr)
#darw the animation figures
def update(frame):
dis1 = list1
dis2 = list2
dis3 = list3
dis4 = list4
dis5 = list5
# 绘图
line1.set_ydata(dis1) # draw the sensor pressure figure
line2.set_ydata(dis2)#draw the nerual signal figure
line3.set_ydata(dis3) # draw the target torque figure
line4.set_ydata(dis4) # draw the target position figure
line5.set_ydata(dis5) # draw the motor load figure
global AA
'''
# Store neural signals
for i1 in range(0, 720): # push array to store 720 neural signal data
list2[i1] = list2[i1 + 1]
'''
for z in range(0, 179): # push array to store 179 neural signal data
list6[z] = list6[z + 1]
number=list6
def find(v, v_peak):
index = []
for i in range(len(v[0])):
if v[0][i] == v_peak:
index.append(i)
index_fire = np.asarray(index)
return index_fire
class nerual_caculation:
global i, sa, list2, number, k, kk, kkk,mm,neuron
def get_raster():
current = number
current = np.transpose(current)
current = current * 200
i_index_fire = np.zeros((20, 36), dtype=int)
index = np.zeros((36, 10), dtype=int)
o = 0
qqq = np.zeros((6, 6), dtype=int)
while o < 36:
_i = np.zeros((1, 10), dtype=float)
_i[0] = current[o]
_i = np.transpose(_i) * 15
step = 10
s1 = 0.1
s2 = 0.9
dt = 1
nt = 10
_c = 100
vr = -60
vt = -40
k = 0.7
a = 0.02
b = 0.2
c = -65
d = 6
v_peak = 35
t = np.zeros((1, nt), dtype=float)
for i in range(nt):
t[0][i] = dt * i
v = np.ones((1, nt), dtype=float) * vr
u = np.zeros((1, nt), dtype=float)
spike_number = 0
for m in range(nt - 1):
v_t = v[0][m] + (dt / 2) * (k * (v[0][m] - vr) * (v[0][m] - vt) - u[0][m] + _i[m][0]) / _c
v[0][m + 1] = v_t * 2 - v[0][m]
u[0][m + 1] = u[0][m] + dt * a * (b * (v[0][m] - vr) - u[0][m])
if v[0][m + 1] >= v_peak:
v[0][m] = v_peak
v[0][m + 1] = c
u[0][m + 1] = u[0][m + 1] + d
spike_number += 1
index_fire = find(v, v_peak)
index_fire_2 = index_fire[1:]
index_fire_1 = index_fire[0:-1]
isi = (index_fire_2 - index_fire_1) * dt
fire_rate = 2000 / isi
f = np.mean(fire_rate)
print(str(o + 1) + " Spike Number: " + str(spike_number))
x = np.zeros((1, 20), dtype=float)
x2 = len(index_fire)
i = 0
while i < x2 - 1:
q = index_fire[i]
x[0][q] = 1
i += 1
x = np.transpose(x)
for i in range(len(i_index_fire)):
i_index_fire[i][o] = x[i][0]
i = int(o / 6)
j = o % 6
qqq[i][j] = len(fire_rate)
o += 1
raster = i_index_fire
print("raster is: ")
print(raster)
return raster
if __name__ == '__main__':
raster = get_raster()
xx = np.transpose(raster)
t = np.zeros((1, 20), dtype=float)
for i in range(20):
t[0][i] = i + 1
m1 = len(xx)
m2 = len(xx[0])
y = pow(2.71828, (-t / 12.5)) - pow(2.71828, (-t / 0.5))
_y = np.zeros((m1, m2), dtype=float)
for i in range(m1):
_y[i] = y
k = np.zeros((m1, 2 * m2 - 1))
i = 0
while i < m1 - 1:
x = np.convolve(xx[i], _y[i])
k[i] = x
i += 1
i = 0
_r = np.zeros((205, 39), dtype=float)
while i < 204:
n = np.random.randint(0, 36, size=11)
m = np.zeros((11, 39))
p = len(n)
for j in range(11):
m[j] = k[n[j]]
r = np.sum(m, axis=0)
_r[i] = r
i += 1
mas = np.sum(_r, axis=1)
va = np.max(mas)
vb = []
for i in range(len(mas)):
if va == mas[i]:
vb.append(i)
neuron = np.zeros((len(vb), 39), dtype=float)
for i in range(len(vb)):
neuron[i] = _r[0]
'''
print(neuron)
'''
mm=neuron
U1 = mean(mm) / s ** 2
U2 = mean(mm) / s * 2
U3 = -mean(mm) / s ** 2
# Transfer function
G1 = 0.0000009166 / (s ** 2 + 0.01108 * s + 0.00002499)
G2 = 0.0000000098 / (s ** 3 + 0.01804*s** 2+0.0001457 * s + 0.000001583)
# Calculate responses
Y1 = G1 * U1
Y2 = G1 * U2
Y3 = G1* U3
# Inverse Laplace Transform
u1 = inverse_laplace_transform(U1, s, t)
y1 = inverse_laplace_transform(Y1, s, t)
y2 = inverse_laplace_transform(Y2, s, t)
y3 = inverse_laplace_transform(Y3, s, t)
# generate data for plot
tm = np.linspace(0, 1, 10)
us = np.zeros(len(tm))
ys = np.zeros(len(tm))
yss = np.zeros(len(tm))
ysss = np.zeros(len(tm))
# substitute numeric values for u and y
for u in [u1]:
for i in range(len(tm)):
us[i] += u.subs(t, tm[i])
for y in [y1]:
for i in range(len(tm)):
ys[i] += y.subs(t, tm[i])
'''
print(ys)
'''
k = np.mean(ys)
kk = np.mean(yss)
kkk = np.mean(ysss)
'''
print("pressure:", pressure, ", nerual signal: ", AA, ", Target Torque ", targettorque, ", Target Position",targetpositionreact, ", motor load: ",dxl_present_load, ) # show the pressure , neural signal and motor load
'''
class lift_torque_calculation:
def __init__(self,k):
global lifttorque
global liftspeed
lifttorque = 300+ k * 20 #adjustable
liftspeed = 100
class hold_torque_calculation:
def __init__(self,kk):
global targettorqueo,targetpositiono,reactspeedo,list3,list4
targettorqueo = 300+kkk * 100
targetpositiono = 3900
reactspeedo = 200
for i3 in range(0, 10): # push array to store 500 target motor torque data
list3[i3] = list3[i3 + 1]
list4[i3] = list4[i3 + 1]
list3[10] = targettorqueo
list4[10] = targetpositiono
class react_torque_calculation:
def __init__(self,k):
global targettorque, targetpositionreact,reactspeed,list3,list4
targettorque = 300+k * 100
targetpositionreact = 4095
reactspeed = 500
for i3 in range(0, 10): # push array to store 500 target motor torque data
list3[i3] = list3[i3 + 1]
list4[i3] = list4[i3 + 1]
list3[10] = targettorque
list4[10] = targetpositionreact
lift_torque_calculation(k)
react_torque_calculation(kk)
hold_torque_calculation(kkk)
#read motor torque
class react_torque_control:
def motor(self):
global defaultposition0
defaultposition0 = 2000 # adjustable
# control motor ID, torque and position based on the Target_torque_calculation result
motor_speed_control(8, targettorque, targetpositionreact,reactspeed) # Index
motor_speed_control(9, targettorque, targetpositionreact,reactspeed) # Index
motor_speed_control(6, targettorque, targetpositionreact,reactspeed) # Thumb
motor_speed_control(7, targettorque, targetpositionreact,reactspeed) # Thumb
motor_speed_control(16, targettorque, targetpositionreact,reactspeed) # Middle
motor_speed_control(10, targettorque, targetpositionreact,reactspeed) # Middle
motor_speed_control(2, targettorque, targetpositionreact, reactspeed) # Little
motor_speed_control(1, targettorque, targetpositionreact, reactspeed) # Little
motor_speed_control(3, targettorque, targetpositionreact, reactspeed) # Ring
motor_speed_control(8, lifttorque, defaultposition0, liftspeed) # Index
motor_speed_control(9, lifttorque, defaultposition0, liftspeed) # Index
motor_speed_control(6, lifttorque, defaultposition0, liftspeed) # Thumb
motor_speed_control(7, lifttorque, defaultposition0, liftspeed) # Thumb
motor_speed_control(16, lifttorque, defaultposition0, liftspeed) # Middle
motor_speed_control(10, lifttorque, defaultposition0, liftspeed) # Middle
motor_speed_control(2, lifttorque, defaultposition0, liftspeed) # Little
motor_speed_control(1, lifttorque, defaultposition0, liftspeed) # Little
motor_speed_control(3, lifttorque, defaultposition0, liftspeed) # Ring
motor_speed_control(8, targettorqueo, targetpositiono, reactspeedo) # Index
motor_speed_control(9, targettorqueo, targetpositiono, reactspeedo) # Index
motor_speed_control(6, targettorqueo, targetpositiono, reactspeedo) # Thumb
motor_speed_control(7, targettorqueo, targetpositiono, reactspeedo) # Thumb
motor_speed_control(16, targettorqueo, targetpositiono, reactspeedo) # Middle
motor_speed_control(10, targettorqueo, targetpositiono, reactspeedo) # Middle
motor_speed_control(2, targettorqueo, targetpositiono, reactspeedo) # Little
motor_speed_control(1, targettorqueo, targetpositiono, reactspeedo) # Little
motor_speed_control(3, targettorqueo, targetpositiono, reactspeedo) # Ring
#lift the object
class Load_lift:
global defaultpositionlift
defaultpositionlift = 4095
def position(self):
#print(lifttorque)
# control motor ID, torque and position based on the Target_torque_calculation result
motor_speed_control(8, lifttorque, defaultpositionlift,liftspeed) # Index
motor_speed_control(9, lifttorque, defaultpositionlift,liftspeed) # Index
motor_speed_control(6, lifttorque, defaultpositionlift,liftspeed) # Thumb
motor_speed_control(7, lifttorque, defaultpositionlift,liftspeed) # Thumb
motor_speed_control(16, lifttorque, defaultpositionlift,liftspeed) # Middle
motor_speed_control(10, lifttorque, defaultpositionlift,liftspeed) # Middle
motor_speed_control(2, lifttorque, defaultpositionlift, liftspeed) # Little
motor_speed_control(1, lifttorque, defaultpositionlift, liftspeed) # Little
motor_speed_control(3, lifttorque, defaultpositionlift, liftspeed) # Ring
class motor_control:
def __init__(self,ID,torque,position):
# Write torque
dxl_comm_result, dxl_error = packetHandler.write2ByteTxRx(portHandler, ID, AddR_MX_GOAL_TORQUE, torque)
if dxl_comm_result != COMM_SUCCESS:
print("%s" % packetHandler.getTxRxResult(dxl_comm_result))
elif dxl_error != 0:
print("%s" % packetHandler.getRxPacketError(dxl_error))
dxl_comm_result, dxl_error = packetHandler.write2ByteTxRx(portHandler, ID, ADDR_MX_GOAL_POSITION , position)
if dxl_comm_result != COMM_SUCCESS:
print("%s" % packetHandler.getTxRxResult(dxl_comm_result))
elif dxl_error != 0:
print("%s" % packetHandler.getRxPacketError(dxl_error))
#motor torque/position/speed control
class motor_speed_control:
def __init__(self,ID,torque,position,speed):
# Write torque
dxl_comm_result, dxl_error = packetHandler.write2ByteTxRx(portHandler, ID, AddR_MX_GOAL_TORQUE, torque)
if dxl_comm_result != COMM_SUCCESS:
print("%s" % packetHandler.getTxRxResult(dxl_comm_result))
elif dxl_error != 0:
print("%s" % packetHandler.getRxPacketError(dxl_error))
dxl_comm_result, dxl_error = packetHandler.write2ByteTxRx(portHandler, ID, ADDR_MX_GOAL_POSITION , position)
if dxl_comm_result != COMM_SUCCESS:
print("%s" % packetHandler.getTxRxResult(dxl_comm_result))
elif dxl_error != 0:
print("%s" % packetHandler.getRxPacketError(dxl_error))
dxl_comm_result, dxl_error = packetHandler.write2ByteTxRx(portHandler, ID, ADDR_MX_GOAL_SPEED , speed)
if dxl_comm_result != COMM_SUCCESS:
print("%s" % packetHandler.getTxRxResult(dxl_comm_result))
elif dxl_error != 0:
print("%s" % packetHandler.getRxPacketError(dxl_error))
#read motor torque
class readtorque:
def __init__(self,ID):
global dxl_present_load,list5
# read torque
dxl_present_load, dxl_comm_result, dxl_error = packetHandler.read2ByteTxRx(portHandler, 8, ADDR_MX_PRESENT_LOAD ) # 40 is the Present Load according to the motor control table
if dxl_comm_result != COMM_SUCCESS:
print("%s" % packetHandler.getTxRxResult(dxl_comm_result))
elif dxl_error != 0:
print("%s" % packetHandler.getRxPacketError(dxl_error))
for i4 in range(0, 499): # push array to store 500 torque data
list5[i4] = list5[i4 + 1]
list5[499] = dxl_present_load
#read the pressure from serial
class getpressure:
def read(self):
while ser.in_waiting:
message = ser.readline()
decoded_bytes = message.decode(errors='ignore')
string = decoded_bytes.rstrip() # remove \n and \r
data = string.split(",")
if len(data) == 1:
global pressure
try:
pressure = int(data[0])
except ValueError:
pass
for i2 in range(0, 499): # push array to store 500 data of pressure
list1[i2] = list1[i2 + 1]
list1[499] = pressure
#start the motor and serial connection
control = start()
control.motorinit()
control.serialinit()
#set the init motor position and the target move position
initposition=0 #adjustable initial motor position
initspeed=80 #adjustable initial motor speed
motor_speed_control(9, 1000, initposition,initspeed) # input target Motor's ID,torque and position
motor_speed_control(8, 1000, initposition,initspeed) # input target Motor's ID,torque and position
motor_speed_control(7, 1000, initposition,initspeed) # input target Motor's ID,torque and position
motor_speed_control(6, 1000, initposition,initspeed) # input target Motor's ID,torque and position
motor_speed_control(10, 1000, initposition,initspeed) # input target Motor's ID,torque and position
motor_speed_control(1, 1000, initposition,initspeed) # input target Motor's ID,torque and position
motor_speed_control(2, 1000, initposition,initspeed) # input target Motor's ID,torque and position
motor_speed_control(3, 1000, initposition,initspeed) # input target Motor's ID,torque and position
motor_speed_control(16, 1000, initposition,initspeed) # input target Motor's ID,torque and position
while True:
pressure_data=getpressure()
pressure_data.read() #read sensor's pressure and global it for motor torque control
nerual_caculation(pressure) # send the pressure data to calculate the neural signal, then calculate the target torque and position
if pressure <= 120:
lift_control = Load_lift()
lift_control.position() # control the motor to hold the object
if pressure > 120 and pressure <=125:
react_control = react_torque_control()
react_control.motor() # control the motor to conduct target torque and position based on the pressure
if pressure > 125 :
react_control = react_torque_control()
react_control.motor() # control the motor to conduct target torque and position based
readtorque(8) #read the load of motor
#set the neural signal animation
ani = animation.FuncAnimation(fig, update, frames=None, interval=40)
plt.ion()
plt.show()
plt.pause(0.000000000001)
# Close port
portHandler.closePort()
